# Supplementary material for: The association between variants in PLA2R and HLA-DQA1 and renal outcomes in patients with primary membranous nephropathy in Western China
Source: BMC Med Genomics. 2021 May 8;14:123. doi: 10.1186/s12920-021-00969-0 (PMC8105990; doi:10.1186/s12920-021-00969-0)
Supplement: Supplementary file 1 — Additional file 1. The datasets used and analysed during the current study. [file 12920_2021_969_MOESM1_ESM.xlsx]

## Sheet: genotype
number	rs1-4664308	rs2-3828323	rs3-2715918	rs4-6757188	rs5-4665143	rs6-2187668	rs7-35771982	rs8-3749119	hypertension	24h-u-pro	eGFR
mn1	AA	CC	AG	TT	AA	GG	GG	CC	1	0	0
mn2	AA	CT	GG	TT	GG	GG	GG	CC	0	0	0
mn3	AA	CC	AA	TT	AA	GG	GG	CC	0	1	0
mn4	AG	CT	AG	TT	AG	GA	CG	CT	1	0	0
mn5	AA	CT	GG	CT	AG	GA	GG	CC	0		0
mn6	AA	CC	GG	CC	AA	GG	GG	CC	0	1	0
mn7	AA	CC	AG	CT	AG	GA	GG	CC	0	1	0
mn8	AA	CC	AG	TT	AG	GG	GG	CC	0	1	0
mn9	AA	CT	GG	TT	AG	GG	GG	CC	0	0	0
mn10	AA	TT	GG	TT	AG	GA	CG	CC	0	0	0
mn11	AA	CT	GG	CC	AA	GA	GG	CC	1	1	0
mn12	AG	CC	GG	CT	AG	GG	CG	CT	0	0	0
mn13	AG	CC	GG	TT	GG	GA	CG	CT	0	0	0
mn14	AA	CC	AG	CT	AA	GG	GG	CC	0	1	0
mn15	AA	CC	GG	TT	AG	GG	GG	CC	0	1	0
mn16	AA	CC	GG	TT	AA	GA	GG	CC	0	0	0
mn17	AA	CT	GG	CT	AG	GG	GG	CC	0		0
mn18	AA	CC	GG	CC	GG	GG	GG	CC	0	0	0
mn19	AA	CC	GG	CC	AG	GA	GG	CC	0	0	0
mn20	AA	TT	GG	TT	AA	GG	GG	CC	1	1	0
mn21	AG	CT	GG	CT	AG	GA	CG	CT	1		0
mn22	AA	CC	GG	CT	AG	GG	GG	CC	1	1	0
mn23	GG	CC	GG	TT	GG	GG	CC	TT	0	1	0
mn24	AG	CC	GG	CT	GG	GA	CG	CT	0	1	0
mn25	AA	CC	AG	TT	AA	GG	GG	CC	0	1	0
mn26	AA	CC	GG	CT	AG	GA	GG	CC	1		0
mn27	AA	CC	GG	CC	AG	GG	GG	CC	0	0	0
mn28	GG	CT	GG	CT	GG	GA	CC	TT	0	1	0
mn29	AG	CC	GG	CC	GG	GA	CG	CT	0	1	1
mn30	AA	CC	AG	CT	AG	GG	GG	CC	0		0
mn31	AA	CC	GG	CT	AG	GG	GG	CC	1	0	0
mn32	AA	CC	AA	TT	AA	GG	GG	CC	0	1	0
mn33	AG	TT	GG	TT	AG	GG	CG	CT	1	1	0
mn34	AA	CC	GG	CT	AG	GG	GG	CC	1	0	0
mn35	AA	CC	AA	TT	AA	GG	GG	CC	0		0
mn36	AA	CT	AG	TT	AG	GA	GG	CC	0	1	0
mn37	AA	CC	GG	CT	AG	GA	GG	CC	0	1	0
mn38	AA	CC	AG	CT	AG	GA	GG	CC	0	1	0
mn39	AG	CC	AG	TT	AG	GG	CG	CT	0	1	0
mn40	AA	CT	GG	CT	AG	GG	GG	CC	0	1	0
mn41	AA	CT	GG	TT	GG	GG	GG	CC	0	0	0
mn42	AG	CT	GG	CT	GG	GG	CG	CT	0		0
mn43	AG	CC	AG	TT	AA	GG	GG	CT	1	1	0
mn44	AG	CT	GG	TT	AG	GG	CG	CT	0	0	0
mn45	AA	CC	GG	CC	AA	GA	GG	CC	0	1	0
mn46	AA	CT	AG	TT	AA	GG	GG	CC	0	0	0
mn47	AA	CT	GG	CT	AG	GA	GG	CC	0	0	0
mn48	AA	CC	GG	CC	GG	GA	GG	CC	0	1	0
mn49	AA	CC	GG	TT	AA	GG	GG	CC	0	1	0
mn50	AA	CC	AG	CT	AG	GA	GG	CC	0	1	0
mn51	AG	CC	GG	CT	GG	GA	CG	CT	0	0	0
mn52	AG	CC	GG	CT	AG	GA	CG	CT	0	1	0
mn53	AA	CC	GG	CT	GG	GG	GG	CC	0	1	0
mn54	AG	TT	GG	TT	AG	GG	CG	CT	0	1	0
mn55	AG	CT	AG	TT	AG	GA	CG	CT	1	1	0
mn56	AA	CC	GG	CT	GG	GA	GG	CC	0	1	0
mn57	AA	CT	GG	CT	AA	GG	CG	CC	0	1	0
mn58	AA	CC	AG	TT	AA	GG	GG	CC	1	1	0
mn59	AA	CC	GG	CT	GG	GG	GG	CC	0	0	0
mn60	AA	CC	GG	TT	AA	GG	GG	CC	0	1	0
mn61	AG	CC	GG	TT	AG	GG	CG	CT	1	0	0
mn62	AA	TT	GG	TT	AA	GG	GG	CC	0		0
mn63	AA	CC	GG	CC	AA	GG	GG	CC	0	1	0
mn64	AA	CT	GG	CT	AA	GG	GG	CC	0	1	0
mn65	AA	CT	GG	TT	AA	GA	GG	CC	1	0	0
mn66	GG	CC	AA	TT	AA	GA	GG	TT	0	1	0
mn67	AA	CC	GG	CT	AG	GA	GG	CC	0	1	0
mn68	AA	CT	GG	CT	AA	GA	GG	CC	0	1	0
mn69	AG	CT	GG	CT	AG	GA	CG	CT	1	0	0
mn70	AA	CT	GG	TT	GG	GA	CG	CC	0	1	0
mn71	AA	CC	AA	TT	AA	GG	GG	CC	0	1	1
mn72	AA	CC	AG	TT	AG	GA	GG	CC	1	1	0
mn73	AG	CT	GG	TT	GG	GA	CG	CT	0	1	0
mn74	AA	CC	GG	CT	AG	GA	GG	CC	0	0	0
mn75	AA	CT	GG	CT	AG	GG	GG	CC	0	0	0
mn76	AA	CT	GG	CT	AA	GG	CG	CC	0	0	0
mn77	AA	CC	GG	CC	AG	GG	GG	CC	0	0	0
mn78	AG	CT	GG	TT	AG	GG	CG	TT	0	1	0
mn79	GG	CC	GG	TT	GG	GG	CC	TT	0	0	0
mn80	AA	CC	AA	TT	AA	GG	GG	CC	0	0	0
mn81	AG	CC	GG	TT	AG	AA	CG	CT	0	1	0
mn82	AA	CC	AG	CC	AA	GG	GG	CC	0		0
mn83	GG	CT	GG	TT	GG	GG	CG	TT	0	0	0
mn84	AA	CC	GG	CT	AG	GA	GG	CC	0	1	0
mn85	AG	CC	GG	CC	AG	GG	CG	CT	0	0	0
mn86	AG	CC	GG	TT	AG	GG	CG	CT	0	1	0
mn87	AA	CC	GG	CC	AG	GG	GG	CC	0	1	0
mn88	AA	CC	GG	TT	AA	GG	GG	CC	0		0
mn89	AA	CC	GG	TT	AA	GG	GG	CC	1	1	0
mn90	AA	CC	AG	CT	AG	GG	GG	CC	0	1	0
mn91	AG	CT	AG	TT	AG	GG	CG	CT	1	1	0
mn92	AA	CC	GG	TT	AA	GG	CG	CC	0	1	0
mn93	AA	CC	AA	TT	AA	GG	GG	CC	0		0
mn94	AA	CT	AG	TT	AA	GG	GG	CC	1	0	0
mn95	AG	CC	GG	CC	GG	GA	CG	CT	1	1	1
mn96	AG	CT	GG	CC	GG	GG	CG	CT	1	1	0
mn97	AA	CT	GG	CC	AG	GG	CG	CC	0	1	0
mn98	AA	CC	GG	TT	AA	GG	GG	CC	1	1	0
mn99	AA	CT	GG	CC	GG	GA	GG	CC	0	1	0
mn100	AA	CC	AA	TT	AA	GG	GG	CC	0	0	0
mn101	AA	CC	GG	CT	AG	GA	GG	CC	0	1	0
mn102	AA	CC	GG	CC	GG	GA	GG	CC	0	0	0
mn103	AG	CT	GG	TT	AG	GG	CG	CT	0	1	0
mn104	AA	CC	AG	TT	AG	GG	GG	CC	0	1	0
mn105	AG	CC	AG	CT	GG	GA	GG	CT	0	0	0
mn106	AA	CC	AG	TT	AG	GA	GG	CC	0	1	0
mn107	AA	CC	AG	TT	AA	GG	GG	CC	0	1	0
mn108	GG	CT	GG	TT	GG	GG	CC	CT	0	0	0
mn109	AG	CC	GG	TT	AG	GG	CG	CT	0	1	0
mn110	AA	CT	GG	CC	GG	GG	GG	CC	0	0	0
mn111	AG	CC	AG	TT	AA	GA	GG	CT	0	1	0
mn112	AA	CC	GG	CT	AA	GG	GG	CC	1	1	1
mn113	AA	CC	GG	CC	GG	GG	GG	CC	1	0	0
mn114	AA	CC	GG	CC	AG	GA	GG	CC	0	1	0
mn115	AA	CT	AG	TT	AA	GG	GG	CC	1	0	0
mn116	AA	CC	GG	CT	AG	GA	GG	CC	0	1	0
mn117	AG	CC	AG	CT	AG	GA	GG	CT	1	0	0
mn118	AA	CC	GG	CT	AA	GG	GG	CC	0	0	0
mn119	AA	CC	GG	CT	AA	AA	GG	CC	1	1	0
mn120	AG	CC	GG	CT	GG	GG	CG	CT	0	1	0
mn121	AA	CC	GG	CT	AG	GA	GG	CC	1	0	0
mn122	AA	CC	GG	CC	AG	GG	GG	CC	0	1	0
mn123	AA	CC	AG	TT	AA	GG	GG	CC	0	0	0
mn124	AA	CC	AG	TT	AG	GA	GG	CC	1	0	0
mn125	AA	CC	GG	TT	AA	GA	GG	CC	0	1	0
mn126	AA	CT	GG	CT	AA	GG	GG	CC	1	1	0
mn127	AA	CT	GG	CT	GG	GA	CG	CC	1	1	0
mn128	AG	CC	AG	TT	AG	GG	CG	CT	0	1	0
mn129	AA	CC	GG	TT	AA	GA	GG	CC	0	1	0
mn130	AA	CC	GG	TT	AA	GA	GG	CC	0	0	0
mn131	AA	CC	GG	TT	AA	GG	GG	CC	0	1	1
mn132	AA	CC	GG	CT	AA	GA	GG	CC	0	1	0
mn133	AA	CT	GG	CC	AA	GA	GG	CC	1	1	0
mn134	AA	CC	AG	TT	AA	GG	GG	CC	0	1	0
mn135	AA	CC	AA	TT	AA	GA	GG	CC	0	0	0
mn136	AA	CC	AG	CT	AG	GA	GG	CC	0	1	0
mn137	AA	CC	AA	TT	AA	GG	GG	CC	0	1	0
mn138	AA	CC	GG	CT	GG	GA	GG	CC	1	1	1
mn139	AA	CC	AG	TT	AA	GA	GG	CC	0	1	1
mn140	AA	CT	AG	TT	AA	GG	GG	CC	1	0	0
mn141	AG	CT	AG	TT	AG	GG	CG	CT	0	1	0
mn142	AA	CC	GG	TT	AA	GA	GG	CC	1	0	0
mn143	AA	CC	AG	TT	AA	GA	GG	CC	1	0	0
mn144	AA	CC	GG	CT	GG	GG	GG	CC	0	1	0
mn145	AG	CC	GG	CT	GG	GA	CG	CT	0	0	0
mn146	AG	CC	AG	CT	GG	GG	CG	CT	0	1	0
mn147	AG	CC	GG	TT	AA	GG	GG	CT	0	1	0
mn148	AG	TT	GG	TT	AG	GG	CC	CT	0	0	0
mn149	AA	CC	GG	CC	GG	GA	GG	CC	0		0
mn150	AA	CC	GG	TT	AG	GA	GG	CC	1	1	1
mn151	AA	CC	AG	TT	AG	GA	GG	CC	0	0	0
mn152	AG	CT	GG	TT	AG	GA	CG	CT	0	0	0
mn153	AA	CC	GG	CC	AG	GG	GG	CC	0	0	0
mn154	AA	CC	GG	CT	GG	GG	GG	CC	0	1	0
mn155	AG	CC	AG	CC	AG	GG	CG	CC	0	0	0
mn156	AA	CC	GG	TT	AG	GG	GG	CC	0	1	0
mn157	AG	CC	GG	TT	AG	GG	GG	CT	0	1	1
mn158	AA	CC	GG	CC	AA	GA	GG	CC	1	0	1
mn159	AA	CT	GG	TT	AA	GA	GG	CC	1	1	1
mn160	AG	CC	GG	CC	AG	GG	GG	CC	0	1	0
mn161	AG	CT	GG	CC	GG	GG	CG	CT	0	1	0
mn162	AA	CC	GG	CC	AA	GG	GG	CC	1	0	0
mn163	AA	CT	GG	CC	AG	GA	GG	CC	1	1	1
mn164	AA	CT	GG	TT	AA	GG	GG	CC	1	1	0
mn165	AA	CC	AG	CC	GG	GG	GG	CC	0	1	0
mn166	AG	CC	AG	CC	AG	GG	CG	CT	0	1	0
mn167	AG	CT	AG	TT	AG	GA	CG	CT	0	1	0
mn168	AA	CC	AG	CC	GG	GG	GG	CC	0	0	0
mn169	AA	CC	GG	CC	AA	GG	GG	CC	0	0	0
mn170	AG	CC	GG	CC	GG	GG	CG	CT	0	0	0
mn171	AA	CC	GG	CC	GG	GG	GG	CC	0		0
mn172	AG	CC	GG	TT	AG	GG	CG	CT	1	0	0
mn173	AA	CC	GG	CC	AG	GA	GG	CC	1	0	0
mn174	AA	CC	GG	TT	AA	GA	GG	CC	0	1	0
mn175	AA	CC	GG	TT	AG	GG	GG	CC	1	1	0
mn176	AA	CC	GG	CT	AG	GG	GG	CC	0	0	1
mn177	AG	CT	AG	TT	AA	GA	GG	CT	0	0	0
mn178	AA	CC	GG	CT	AG	GG	GG	CC	0	1	0
mn179	AA	CC	AA	TT	AA	GG	GG	CC	0	1	0
mn180	AA	CC	GG	TT	AG	GA	GG	CC	0	1	0
mn181	AA	CC	AG	CT	AA	GA	GG	CC	1	0	0
mn182	AG	CT	GG	TT	AG	GG	CC	CT	0	1	0
mn183	AG	CC	GG	CT	GG	GG	CG	CT	1	1	0
mn184	AA	CT	GG	TT	AA	GG	GG	CC	0	1	0
mn185	AG	CT	GG	CT	GG	GG	GG	CT	0	0	0
mn186	AA	CC	GG	CT	AA	GA	GG	CC	1	1	0
mn187	AA	CT	GG	TT	AA	GG	GG	CC	0	1	0
mn188	AA	CC	AG	TT	AA	GG	CG	CC	0	1	0
mn189	AA	CC	AG	CT	AG	GG	GG	CC	0	1	0
mn190	AA	TT	GG	TT	AA	GG	GG	CC	0	1	0
mn191	AG	CT	GG	TT	AG	GG	CG	CT	0	1	0
mn192	AG	CC	GG	CT	GG	GG	CG	CT	0	0	0
mn193	AA	CT	GG	TT	AG	GG	GG	CC	0	0	0
mn194	AA	CT	GG	CT	AG	GG	GG	CC	0	1	0
mn195	AA	CC	AG	TT	AA	GG	GG	CC	0	1	0
mn196	AA	CT	AG	TT	AG	GG	GG	CC	1	0	0
mn197	AA	CC	GG	TT	AG	GG	GG	CC	0	0	0
mn198	AA	CC	AG	TT	AA	GG	GG	CC	0		0
mn199	AG	CC	GG	TT	AA	GA	GG	CT	0	1	0
mn200	AA	CT	GG	CT	GG	GG	GG	CC	1	1	0
mn201	AA	CC	GG	CT	AA	GA	GG	CC	0	0	0
mn202	AA	CC	GG	CC	AG	GG	GG	CC	0		0
mn203	AG	CT	GG	TT	AG	GA	CG	CT	0	1	0
mn204	AA	CC	AA	TT	AA	GG	GG	CC	0	1	0
mn205	GG	CC	GG	CT	GG	GG	CC	TT	0	1	0
mn206	AG	CT	AG	TT	AG	GG	CG	CT	0	1	0
mn207	AA	CC	GG	CT	AG	GG	GG	CC	0	0	0
mn208	AG	CC	GG	TT	GG	GA	CG	CT	0	0	0
mn209	AA	CC	GG	CC	GG	GG	GG	CC	0	1	0
mn210	AA	CT	AA	TT	AA	GG	GG	CC	1	1	1
mn211	AA	CT	GG	CT	GG	GA	CG	CC	1	0	0
mn212	AA	CC	GG	TT	AG	GG	GG	CC	1		0
mn213	AA	CC	AG	CT	AA	GG	GG	CC	0	1	0
mn214	AA	CC	GG	CT	AG	GA	GG	CC	0	1	0
mn215	AA	CC	AG	TT	AA	GA	GG	CC	1	1	0
mn216	AA	CC	GG	TT	AA	GA	GG	CC	0	1	0
mn217	AA	CT	AG	TT	AG	GG	GG	CC	0	1	0
mn218	AG	CC	GG	TT	AG	GG	CG	CT	1	0	0
mn219	AA	CC	AA	TT	AA	GG	GG	CC	1	1	0
mn220	AA	CC	GG	CT	AG	GG	GG	CC	0	0	0
mn221	AA	CC	GG	TT	AA	GA	GG	CC	0	1	0
mn222	AA	CC	GG	CT	AG	GG	GG	CC	0	1	0
mn223	AG	CC	GG	CT	GG	GG	CG	CC	0	1	0
mn224	AG	CT	GG	CT	GG	GG	CG	CC	0	1	0
mn225	AG	CC	AG	CC	AA	GG	GG	CT	0	1	0
mn226	AA	CT	AG	TT	AA	GA	GG	CC	0	0	0
mn227	AA	CC	GG	TT	AA	GA	GG	CC	0	1	0
mn228	AG	CC	GG	CT	AG	GG	CG	CT	1	1	0
mn229	AA	CC	AG	TT	AA	GA	GG	CC	0	1	0
mn230	AA	CC	GG	CC	AG	AA	GG	CC	0	0	0
mn231	AA	CC	GG	CT	AG	GG	GG	CC	0	0	0
mn232	AG	CC	AG	TT	AA	GA	GG	CT	0	1	0
mn233	AG	TT	GG	TT	AG	GG	CG	CT	1	1	0
mn234	AA	CC	GG	CT	AA	GA	GG	CC	0		0
mn235	GG	CC	GG	TT	GG	GA	CC	CT	0	0	0
mn236	AA	CC	AG	CT	AG	GA	GG	CC	1	1	0
mn237	AA	CC	GG	CT	AG	GG	GG	CC	0	0	0
mn238	AA	CC	GG	TT	AG	GG	GG	CC	0	1	0
mn239	AA	CC	GG	CT	GG	GG	GG	CC	0	1	0
mn240	AA	CC	AG	TT	AA	GG	GG	CC	0	0	0
mn241	AA	CT	GG	TT	AA	GG	GG	CC	0	1	0
mn242	AG	CC	GG	CC	AG	GA	CG	CT	0	1	0
mn243	AA	CC	GG	CT	AG	GG	GG	CC	0	1	0
mn244	AA	CC	GG	CT	AG	GG	GG	CC	1	1	0
mn245	AA	CC	AG	TT	AG	GG	GG	CC	1	0	0
mn246	AA	CC	GG	CT	AG	GG	GG	CC	0	0	0
mn247	AA	CC	GG	CC	AG	GG	GG	CC	1	1	0
mn248	AA	CC	GG	TT	AG	GA	GG	CC	1	0	0
mn249	AA	CC	GG	CC	GG	GG	GG	CC	0	0	0
mn250	AA	CC	AG	CC	AG	GA	GG	CC	0	1	0
mn251	AA	CC	GG	TT	AA	GA	GG	CC	0	1	0
mn252	AG	CT	GG	TT	AG	GG	CG	CT	0	0	0
mn253	AG	CC	GG	CT	AG	GG	CG	CT	0	1	1
mn254	AA	CT	AG	TT	AA	GG	GG	CC	0	1	0
mn255	AG	CT	GG	TT	AG	GG	CG	CC	0	0	0
mn256	AA	CC	GG	CT	AA	GG	GG	CC	1	1	0
mn257	AA	CC	AG	CT	AG	GG	GG	CC	0	1	0
mn258	AA	CC	AG	CT	AA	GG	GG	CC	0	1	0
mn259	AA	CT	GG	TT	AA	GG	CG	CC	0	0	0
mn260	AA	CC	AG	CT	AA	GG	GG	CC	0	1	0
mn261	AA	CC	GG	TT	AA	GG	GG	CC	0	0	0
mn262	AG	CT	AG	TT	AG	GA	CG	CT	0	1	0
mn263	AA	CT	GG	CT	AA	GA	GG	CC	0	1	0
mn264	AG	CT	GG	TT	AG	GG	CG	CC	1	0	0
mn265	AA	CC	GG	CT	AG	GG	GG	CC	0	1	0
mn266	AA	CC	GG	CT	AA	GG	GG	CC	0	0	0
mn267	AG	CT	AG	TT	AG	GG	CG	CT	1	1	0
mn268	AA	CC	GG	TT	AA	GG	GG	CC	0	0	0
mn269	AG	CT	AG	TT	AG	GG	CG	CT	0	1	1
mn270	AG	CC	AA	TT	AG	GG	CG	CT	0	1	0
mn271	AG	CT	GG	CT	AG	GG	CG	CT	0	0	0
mn272	AA	CC	GG	CT	GG	GG	GG	CC	0	1	0
mn273	GG	CT	AG	TT	AG	GA	CG	TT	0	1	0
mn274	AA	CC	AG	TT	AG	AA	GG	CC	0	0	0
mn275	AA	CT	AG	TT	AA	AA	GG	CC	0	1	0
mn276	AG	TT	AG	TT	AG	AA	CG	CT	1	0	0
mn277	AA	CT	GG	CT	AG	GA	GG	CC	0	0	0
mn278	AG	CC	AG	TT	AG	GG	GG	CT	0	0	0
mn279	AA	CC	GG	TT	AA	GG	GG	CC	0	0	0
mn280	AA	TT	GG	TT	GG	GA	CG	CC	1	1	0
mn281	AA	CC	GG	CT	AG	GG	GG	CC	0	0	0
mn282	AA	CC	GG	CC	GG	GA	GG	CC	1	1	0
mn283	AA	CC	GG	CT	AG	GA	GG	CC	0	1	0
mn284	GG	TT	GG	TT	GG	GA	CC	TT	1	1	0
mn285	AA	CT	GG	CT	AG	GA	GG	CC	0	0	0
mn286	AA	CC	AG	CT	AG	GG	GG	CC	1	0	0
mn287	AA	CC	AG	TT	AA	GG	GG	CC	1	0	0
mn288	AA	CC	AG	TT	AA	GG	GG	CC	0	0	0
mn289	AA	CC	GG	CC	AG	GG	GG	CC	0	0	0
mn290	AA	CC	GG	CT	AA	GG	GG	CC	0	0	1
mn291	AA	CC	AG	TT	AG	GG	GG	CC	0	0	1
mn292	AA	CT	GG	CT	AA	GG	GG	CC	0	0	0
mn293	AG	CC	AG	CT	AG	GA	GG	CT	0	1	0
mn294	AA	CC	AG	CT	AA	GG	GG	CC	1	1	0
mn295	AA	CC	AG	CT	AG	GA	GG	CC	0	0	1
mn296	AA	CC	AG	CT	AG	GG	GG	CC	0	0	0
mn297	AA	CC	GG	CT	AG	GG	CG	CC	0	1	0
mn298	AA	TT	GG	TT	AA	GG	GG	CC	1	1	0
mn299	AA	CC	GG	TT	AA	GG	GG	CC	0	0	0
mn300	AA	CC	AG	TT	AA	GG	GG	CC	0	0	0
mn301	AG	CC	GG	TT	AG	GG	CG	CC	0	0	0
mn302	AA	CC	GG	CT	AG	GG	GG	CC	0	1	0
mn303	AA	CC	GG	TT	AA	GG	GG	CC	0	1	0
mn304	AG	CT	GG	TT	AG	GG	CG	CT	1	0	0
mn305	AA	TT	GG	TT	AG	GG	CG	CC	0	1	0
mn306	AA	CC	AA	TT	AA	GA	GG	CC	0	1	0
mn307	AA	TT	GG	CT	AG	GG	GG	CC	0	0	0
mn308	AG	CC	GG	CT	GG	GG	CG	CT	1	1	1
mn309	AA	CC	GG	TT	AA	GA	GG	CC	0	1	1
mn310	AA	CC	GG	CT	AG	GG	GG	CC	0	1	1
mn311	AA	CC	GG	CT	AG	GG	GG	CC	1	1	0
mn312	AA	CC	AG	CC	AG	GA	GG	CC	0	1	0
mn313	AA	CC	AG	TT	AG	GG	GG	CC	0	1	0
mn314	AA	CC	GG	CT	AG	GG	GG	CC	0	0	0

## Sheet: follow up
number	sbp	dbp	hypertension	age	UA-b	CR-b	eGFR-b	urea-b	pro-b	alb-b	outcome	time mouth	Cr-f	eGFR-f	UA-f	ALB-f	urea f	pro f	SR
mn1	149	111	1	51	346	55	104.62	6	1.688	28.3	0	45.5	59.4	99.2	351	26.3	4.45	1.085	1
mn3	126	70	0	29	#N/A	53.3	135.596	4.67	11.41	15.3	0	3.73333	42.2	149.3	498	18.4	7.73		0
mn5	103	77	0	63	359	64.1	98.9894	7.59	2.257	17.2	0	1.91393	60.3	101.507	489	25.5	9.33	2.257	0
mn7	113	76	0	22	#N/A	48.9	133.316	4.64	5.11533	27.3	0	114.067	41	132.6	200	45.3	2.33		1
mn8	107	68	0	50	510	61.2	110.538	5.03	8.483	28.7	1	17.5523	106.4	69.8311	542	46.7	8.56	2.049	1
mn9	123	79	0	58	246	55	99.6001	8.16	2.59	32.8	0	47.5	70.8	79.2	260	44.7	6.12		1
mn11	171	107	1	50	465	78	100.05	5.41	4.02	22.3	1	4.21538	111.3	66.1316	483	25	6.31	15	0
mn12	130	80	0	46	#N/A	59.2	115.251	4.45	1.486	27.8	0	31.9	50.1	122	301	36	3.21	0.22	1
mn13	129	85	0	28	#N/A	50.8	126.221	4.15	0.528	37.4	0	41.7	53.9	121.2	268	42.9	2.76	0.84	1
mn14	115	78	0	45	228	55	109.124	5.06	4.72	28.3	0	7.4469	47	114.915	304	42.3	4.55	0.157	1
mn15	107	54	0	77	315	75.2	84.0178	6.84	2.829	19.3	1	6.64756	114.2	53.0314	345	34.8	7.78	2.188	0
mn16	129	75	0	17	#N/A	53.6	133.975	5.42	3.1855	32.3	0	48.9333	65.4	116.2	261	47.5	4.41	0.076	1
mn17	106	50	0	31	408	42	131.571	3.31		30.8	0	7.05339	49.3	124.814	376	37.9	3.37	1.369	1
mn19	108	77	0	53	449	106.6	51.416	11.31		30.9	0	0.933333	106.6	51.416	449	43.2	11.31		1
mn20	139	93	1	48	#N/A	38.4	120.255	3.23	6.24667	16.2	0	40.6333	60.7	101.3	420	45.6	4.85	0.15	1
mn21	151	75	1	51	354	75.9	100.47	5.71	6.49	22.8	0	5.58029	89.1	85.9347	412	30.7	7.57	5.478	0
mn23	136	58	0	67	283	62.9	96.9971	4.97	4.173	19.3	0	11.2133	77.1	89.2123	313	39.1	4.32	1.206	1
mn25	126	80	0	28	470	75.7	118.216	4.96	8.152	28.8	0	11.6479	70.4	121.796	472	41.3	6.06	0.463	1
mn26	144	91	1	68	413	76.4	88.9206	5.67	14.85	20.7	0	9.31382	91.4	73.9476	550	43.6	5.88	2.2	1
mn28	137	56	0	61	457	61.4	94.0544	7.58	12.72	15.8	1	2.0853	91.5	58.4646	407	22.3	13.24		0
mn30	134	86	0	51	337	84.1	92.1494	11.18		16.6	1	10.6667	287.2	20.8	309	13.1	8.8	16.39	0
mn31	142	91	1	44	#N/A	43	119.162	3	2.959	36.7	0	37.8333	51	108	288	37	4.4	0.4	1
mn32	122	80	0	48	#N/A	54.9	106.912	3.99	3.54	20.3	0	36.4	48.5	109	394	44.2	4.19	0.03	1
mn34	144	97	1	59	456	77.9	93.9698	5	1.392	28.3	0	22.4828	83.8	87.4909	325	41.4	4.52	0.294	1
mn36	104	66	0	48	#N/A	63.6	110.344	4.51	3.5205	19.8	0	13.5	89.5	86.7	189	13.3	7.3	1.083	1
mn37	129	81	0	28	#N/A	39.6	136.99	3.07	3.504	37.9	1	57.3	42	122	343	38	3.54	0.71	1
mn38	111	71	0	52	300	45.8	110.336	5	9.19	29.4	0	7.3	42.6	112.9	268	35.8	6.53	6.53	1
mn39	121	72	0	29	374	68.6	122.237	4.59	3.36	18.9	0	15.0807	76.7	116.757	200	34.1	5.67	1.016	0
mn41	96	64	0	28	240	45.1	131.262	3.26	2.308	22.7	0	7.28205	49	127.728	319	45.7	7.27	0.089	1
mn42	129	72	0	57	251	33.4	118.189	6.53		28.3	0	53.2	43	105	204	41.9	5.43	0.264	1
mn43	153	89	1	53	303	40.6	113.995	4.47	4.8	21.3	0	16.8	44.3	110.7	347	40.7	4.42	0.165	1
mn44	128	78	0	35	302	55.5	127.857	4.4	3.139	23.4	0	10.3141	71.9	114.951	406	47	5.3	0.108	1
mn45	131	86	0	37	#N/A	81	106.395	10.12	8.64167	19.7	1	6.46667	111.3	72.5	162	12	8.2	14.72	0
mn46	123	66	0	65	#N/A	70.9	93.6462	6.03	0.71	37.5	1	52.5	103.4	62.8	468	42.1	6.72	0.018	1
mn47	100	57	0	62	262	71.1	78.7571	9.61	1.95	30.5	0	17.4	68.7	82.0955	364	31.5	5.26	0.862	0
mn48	121	56	0	30	470	50.5	124.703	5.31	6.33	16	0	16.6	45.7	128.869	229	42.2	6.9	0.885	1
mn49	129	82	0	41	532	60.4	118.391	5.01	6.208	26.8	0	2.93333	92.6	87.9925	508	24.6	6.04	0.36	0
mn50	112	80	0	44	374	71.8	107.97	5.61	2.699	41.2	0	18.3158	74.1	106.58	420	48.8	5.77	0.211	1
mn53	132	83	0	61	#N/A	61	102.456	5.55	7.31	24.1	0	74.2667	119			40	6		0
mn54	132	84	0	64	666	77.9	90.7266	9.02	12.411	31.7	1	18.6667	143.5	43.5	648	36.2	9.8		0
mn56	126	84	0	27	281	60.3	120.14	4.23	4.998	22.6	1	4.84831	93	72.7915	479	44.3	7.55	0.121	1
mn57	130	70	0	27	379	71.3	122.015	4.07	9.1	24.9	0	5.91532	73.1	120.771	404	43.9	5.87	2.292	1
mn58	142	86	1	50	379	73.6	102.466	3.62		32.1	0	14.2854	77.1	100.528	386	40.9	6.54	0.535	1
mn60	112	76	0	41	404	68	112.762	3.81	12.5	26.3	0	6.23333	69.7	111.623	393	20.7	5.25	9.6	0
mn61	155	102	1	60	#N/A	72.1	96.327	4.78	0.568	43.6	0	34.5	69.7	95.6	246	47.5	3.27	0.33	1
mn62	131	90	1	49	379	94.5	81.1662	6.17		27.4	1	24.9667	438.8	12.5	218	18.9	12.5		0
mn63	125	89	0	49	335	54.8	106.227	6.33	8.2	27.4	1	9.38024	122.1	44.8767	474	45.1	10.53	0.377	0
mn64	125	78	0	46	285	42.2	118.228	5.03	5.74	22.7	0	33.7667	51.2	108.6	291	43.6	3.58		1
mn65	144	84	1	59	373	60.9	95.6421	5.02	1.42	30.6	1	5.44746	83	66.7094	200	42.4	4.33	0.162	1
mn67	125	78	0	67	365	89.5	76.3844	9.14	8.72	29.2	1	10.2478	189.9	30.7625	436	25.2	10.4	4.368	0
mn68	125	74	0	66	478	79.7	88.6249	4.57	1.877	34.7	0	16.6472	84.9	81.9899	488	37.6	7.5	2.073	1
mn69	136	91	1	52	308	44.8	111.141	4.6	1.883	37.9	0	0.820373	44.4	111.469	308	37.9	4.6	1.883	1
mn70	112	68	0	37	223	85.4	99.8042	3.54	22.4	15	0	8.51376	93.1	89.9127	224	19.8	4.56	14.85	0
mn72	143	56	1	35	#N/A	84.6	102.375	4.27	3.745	19.6	0	1.8	79.5	126.32	464	32	7.84		0
mn73	130	70	0	48	#N/A	117.2	63.0071	8.01	11.3	20.5	1	51.5	261	23.3	381	39.8	16.54	2.592	0
mn74	122	69	0	63	#N/A	55.5	105.027	5.23	2.646	29.8	0	80.1333	71	91	298	34.4	7.07	0.285	0
mn75	131	61	0	23	#N/A	112.4	78.9979	5.83	2.768	39.9	0	72.2667	67.5	123.1	339		4.49		0
mn76	130	78	0	61	290	55.1	106.831	6.4	0.93	28.6	0	5.36667	55.1	106.831	489	25.7	8.43	12.6	0
mn77	133	89	0	58	#N/A	63.8	92.3368	6.21	1.34	32.3	0	56.2333	55.3	96.7	401	46.6	5.49	0.027	1
mn78	135	87	0	58	298	156.1	41.5328	13.95	5.072	34.2	0	40.7469	92	78.7039	313	40	6.02	1.367	1
mn79	115	67	0	18	#N/A	53.9	132.793	3	2.43467	18.6	0	67.3667	40.6	140.7	240	45	2.14	0.03	1
mn80	105	64	0	21	281	46.5	136.498	3.37	1.635	31.4	0	9.5522	54.6	129.473	316	38.7	5.18	0.113	1
mn81	129	83	0	36	302	75.8	111.695	7.19	8.767	17.7	1	24.8519	107.6	76.01	260	19.3	6.11	10.715	0
mn82	129	89	0	42	353	74.8	107.671			25	0	16.9667	61.3	116.849	479	37	3.1	0.773	1
mn83	117	72	0	49	360	57.2	104.74	4.22	1.488	37.9	0	12.9486	61.6	102.217	342	36.1	6.22	1.344	1
mn85	131	74	0	64	362	54.9	95.5466	4.99	9.28	27.9	1	3.78238	81.5	65.8429	494	31.9	7.14	2.123	0
mn88	132	85	0	50	439	50.9	119.236	4.42		21.8	0	1.71565	55.4	115.155	463	25.4	3.41		0
mn89	142	74	1	49	273	41.2	116.679	3.4	6.5	28.7	0	33.6333	60	101	331	43.5	5.79	0.05	1
mn90	135	76	0	58	279	58	106.83	6.66	7.878	14.5	0	2.61538	68.9	99.5298	391	21.2	10.06	10.08	0
mn92	119	79	0	45	439	80.4	101.489	8.3	12.24	20.4	0	47.9333	76.8	123.45	521		6.78	1.377	1
mn97	121	78	0	25	375	124.9	68.5719	4.78	10.168	20.7	0	0.988388	127	67.2035	375	26.4		10.168	0
mn98	142	96	1	51	450	67.8	105.24	4.8	2.524	27.9	0	0.952032	72	102.672	450	15.7	4.8	2.524	0
mn99	130	79	0	41	420	65.6	114.44	4.98	9.52	19.5	0	15.3	73.5	109.214	500	43.1	8.04	3.795	1
mn101	134	84	0	56	300	65.7	102.93	4.54	13.266	18	0	27.351	69.6	100.519	358	30.4	5.91	7.2	0
mn102	130	88	0	38	#N/A	46.1	121.478	3.5	0.172	40.7	0	66.3667	72.4	129.87	278	48.3	1.91	0.05	1
mn104	110	80	0	46	316	51.2	110.943	3.04	0.056	40	0	27.3512	44.2	116.44	309	43.5	2.21	0.014	1
mn105	101	61	0	34	#N/A	56.7	116.715	5.6	1.344	25.5	0	58.8333	52.1	115.9	278	33.3	4.64		0
mn106	130	74	0	48	561	60.4	112.71	4.86	8.14	30.7	0	20.8141	67.4	107.743	469	36.9	3.69	1.921	1
mn107	125	75	0	60	273	78.3	93.1158	5.14	3.6	20.3	0	24.2823	68.4	98.4354	277	37.6	7.16	0.969	1
mn108	121	86	0	67	340	62.3	97.38	5.72	0.678	12.8	1	19.6333	227.2	24.7663	390	21.3	11.42		0
mn110	108	66	0	49	281	35.9	122.087	6.44		31.5	1	27.6667	159.8	32.4142	637	53.7	9.73	0.29	0
mn113	142	93	1	51	310	66.9	91.5837	6.54	2.137	38.4	0	2.76667	59.6	101.892	294	32.2	5.86	0.865	0
mn114	95	62	0	37	205	61.1	111.506	6.2	8.61	18.5	0	19.8801	63.4	107.831	367	37.5	6.28	0.071	1
mn115	136	96	1	70	262	63	86.177	1.83	1.515	28.4	1	3.5	90.2	55.8405	410	38	24.6	2.646	0
mn117	145	97	1	43	278	62	106.391	3.48	3.5	30.2	0	4.91681	50.4	113.894	211	28.1	4.16	3.756	0
mn120	115	62	0	68	490	96.1	69.5978	7.13	4.004	19.9	0	23.6	121.9	52.2071	583	46.5	8.24	0.119	0
mn121	138	93	1	50	357	72.3	83.9675	4.39	6.069	23.9	0	1.84788	74.4	81.1106	357		4.39	2.13	0
mn122	135	66	0	28	321	41.7	134.69	2.33	7.694	22.3	0	17.581	46.7	129.765	302		7.41	0.18	0
mn124	150	92	1	60	#N/A	71.2	96.8256	3.51	1.56167	36.7	0	61.2333	67.5	95.6	469	45.6	3.47	#N/A	0
mn125	126	78	0	46	#N/A	62.6	112.636	3.64	8.6255	24.3	0	90.2667	93	80.5	453	34.5	6.42	0.912	1
mn126	162	87	1	59	342	78.8	93.5272	4.51	3.784	29.5	0	5.11425	96.3	73.9538	433	29.4	7.04	7.077	0
mn127	148	82	1	68	354	72.8	73.3802	4.5	6.792	23.6	0	56.0178	80.5	64.9813	289	43.8	5.06	0.061	1
mn128	113	56	0	74	#N/A	70.8	72.7614	6.04	6.113	27.9	0	82	76.5	63.5	363	42.1	8.01	0.18	1
mn129	132	78	0	56	340	63.4	104.449	4.92	4.128	34.2	0	2.56667	68.6	101.119	348	31.1	4.5	2.7	0
mn132	126	88	0	46	#N/A	91.1	65.3062	8.78	4.93	25.4	0	86.1	77.2		292		5.5	1.45	1
mn133	125	91	1	56	313	83.1	90.265	9.15	8.33	28.4	1	9.91504	127.1	54.0014	421	31	15.39	7.677	0
mn137	130	80	0	51	#N/A	69	104.484	3.56	9.11733	22.7	0	81.8667	75.2	96	371	40.5	3.92	2.82	0
mn138	139	94	1	55	280	105.2	51.5156	5.25	6.2	21	0	48	48.4	106.091	366	40.3	3.72	0.195	1
mn139	118	78	0	61	#N/A	123.4	54.0335	11.61	5.292	17.8	1	37	181.7	33.1	295	19.8	6.91	2.97	0
mn142	144	68	1	71	306	59.5	88.5856	6.23	0.021	40.1	0	1.14807	56.7	90.0016	303	38.2	7.19	0.039	1
mn144	123	85	0	47	741	101.2	75.7723	8.88	3.69	33.3	0	25.9848	73.6	104.648	525	46.1	6.16	0.084	1
mn145	109	67	0	44	480	53.1	111.171	4.68	1.958	39	0	14.0149	46.7	115.97	341	40.5	5.02	0.713	1
mn148	119	76	0	42	#N/A	59.1	108.843	4.6	1.318	32.2	0	67.2667	65.7	96.3	340	42.4	7.1	0.69	1
mn152	126	80	0	47	279	55	107.601	1.8	0.624	36	0	0.553991	55	107.601	279	36	1.8	0.624	1
mn154	112	71	0	35	449	59	114.392	4.1		28	0	7.68479	51.7	119.472	449	28	4.96	0.03	0
mn155	107	71	0	37	#N/A	48.2	120.554	5.84	0.31	38.1	1	72.9667	511.9	7.7	223	38.7	12.21		0
mn156	126	72	0	70	404	52	102.701	4.65	4.053	31.4	1	3.42194	98.8	66.366	454	31.7	4.4	3.276	0
mn157	128	75	0	61	412	79.9	91.6985	5.8	4.49	32.6	0	38.8479	80.4	90.7003	488	47.2	9.64	0.106	1
mn159	153	100	1	57	400	128.7	52.8185	5.98	14.89	31.3	1	11.3	193.7	32.2201	323	24.9	10.7	15.08	0
mn160	105	78	0	44	310	64.1	101.303	5.83	2.94	29.4	0	30.6333	61.4	105.984	390	50.9	5.31	0.011	1
mn161	128	86	0	44	390	93.8	84.8267	8.07	1.76	31	0	9.14694	72	107.847	489	35.1	5.1	0.175	1
mn163	152	79	1	70	350	116.1	54.604	6.19	1.577	26	0	39.9153	122.8	51.023	419	43.8	10.3	4.32	0
mn164	149	90	1	60	500	83.1	87.764	10.1	8.778	15.8	1	1.76667	157.3	40.576	521	32.6	11.87	3.06	0
mn165	138	85	0	58	532	90.9	79.8568	8.52	3.993	29.2	0	1.34844	80.8	92.0779	503	27.4	9.03	4.752	0
mn166	121	78	0	64	500	53.3	96.4809	2.9	17.55	15	0	4.63333	88.5	59.5997	602	33.8	17.04	6.225	0
mn167	114	74	0	55	346	55.8	110.853		4.16	23.2	0	28.1489	61.2	106.723	397	43.2	3.42	0.019	1
mn169	138	70	0	45	#N/A	67.2	110.172	4.35	1.3665	42.9	0	71.6667	61.8	109.3	345	48	6.33	0.078	1
mn171	114	70	0	36		42.6	126.439	4.59		25.7	0	2.3	52.3	118.187		36.8	3.6		0
mn172	174	84	1	65	216	74.9	72.4101	6.08	1.755	38.7	0	0.991003	74.9	72.4101	216	38.7	6.08	1.755	1
mn175	129	94	1	41	343	61.2	117.752	7.75	19.116	19.7	0	23.4239	68.9	112.154	406	45.4	5.93	1.508	1
mn176	122	82	0	47	166	63.6	100.134	5.18	0.096	34.8	1	18.7142	129.2	42.5055	378	27.8	10.63	1.385	0
mn177	139	84	0	65	301	32.9	112.286	5.7	2.58	271	1	4.13333	65	85.948	260	35.7	4.65	1.259	1
mn179	104	60	0	20	416	58.5	127.46	3.02	1.806	28.3	1	25.8855	109.8	62.5523	512	28.6	4.98	2.2	0
mn180	140	76	1	59	336	80.2	92.261	9.8	4.42	31.1	0	19.0195	93.6	76.5407	498	27.5	9.12	10.175	0
mn181	141	83	1	45	282	45.3	116.317	3.09	1.08	30.5	1	25.1477	80.4	76.4907	339	38.8	3.07	0.371	1
mn182	133	67	0	45	294	55.5	108.799	4.33		33.4	0	9.83333	69.8	90.749	270	47.5	3.04	0.087	1
mn183	131	92	1	44	625	163.4	43.3615	9.17	10.224	30.2	0	35.9144	108.3	71.2952	372	45.9	10.93	0.228	1
mn185	119	79	0	46	315	47.2	113.952	2.54	0.34	23.2	0	9.26667	51.6	110.659	255	30.4	3.31	0.684	0
mn186	151	82	1	59	381	64.5	101.55	5.51	1.995	34.5	0	28.4811	64.2	101.745	373		3.98	0.092	1
mn187	118	78	0	58	#N/A	52.9	100.884	4.01	9.466	25.1	0	68.8333	52	98	269	42.3	3.65	0.04	1
mn188	110	80	0	46	316	51.2	110.943	3.04	4.2	40	0	58.5667	56.2	103.9	414	44.5	3.7	0.11	1
mn189	120	78	0	42	266	60.1	108.243	4.25	7.41	19.3	0	9.3	73.8	86.6433	314	45.2	5.29	0.25	1
mn190	113	66	0	47	239	67.8	108.239	8.97		13.8	0	3.84661	75.7	103.445	291	14.2	10.41	12.928	0
mn192	118	69	0	38	#N/A	40.2	127.076	4.4	3.4	25.4	0	67.8667	39.7	123.2	229	39.7	5.73	0.51	1
mn193	138	77	0	31	225	41.6	131.986	2.35	2.86	34.8	0	8.63333	45.4	128.244	252	32.5	3.49	1.422	0
mn196	145	84	1	52	221	33.2	122.656	2.96	0.175	24	1	5.11418	66.8	91.1073	369	39	9.14	0.522	1
mn198	103	69	0	48	310	49.1	110.913			32.8	0	21.7144	61.6	102.938	326	44.1	2.62	0.01	1
mn202	113	74	0	28	534	72.3	120.47	3.54	5.287	29.1	0	2.88254	64.7	126.096	555	39.1	5.3	5.853	1
mn204	117	81	0	48	499	68.9	106.773	4.53	4.22	26.6	0	7.23333	68.9	106.773	457	34.2	6.25	3.562	0
mn205	137	72	0	57	631	109.1	64.4965	7.46	6.615	19.9	0	33.1814	101	70.8014	434	44	10.04	0.148	1
mn208	115	70	0	42	350	52.2	113.38	4.43	2.8	34.1	0	22.2333	64.2	102.543	273	40.9	4.75	0.29	1
mn209	105	77	0	60	#N/A	54	98.8052	6.67	4.051	22.2	0	7.63333	61.7	115.66	258	36.6	7.22	0.43	1
mn210	164	88	1	74	410	115.7	53.313	11.12	2.265	23.4	1	5.38124	159.1	36.2731	557	34.4	12.03	12.195	0
mn211	137	97	1	58	#N/A	65.9	101.368	4.65	2.67	31.7	0	61.4	68	96.6	350	44.1	4.07	1.4	1
mn212	152	82	1	42	#N/A	93.7	86.1379	8.03		25.1	0	1.7	45		119	33.8	3.35		0
mn213	129	86	0	54	275	49.4	106.122	7.56	4.65	29.5	0	10.2333	48.1	107.057	288	32.2	6.52	2.676	0
mn214	104	64	0	52	257	39.1	116.23	2.6	6.566	21.1	0	17.4855	44.1	111.718	317	45.7	5.44	0.054	1
mn215	143	93	1	41	409	79.3	105.858	3.88	4.262	22.8	0	13.1152	80.4	104.382	432	23.8	5.45	10.8	0
mn216	114	69	0	63	436	81.9	87.4584	5.88	4.312	24.4	0	10.0333	70.3	95.3035	411	40.4	9.22	0.045	1
mn217	132	84	0	38	328	71.8	112.618	3.57	6.48	28.5	0	30.8141	74.2	111.107	434	34.7	7.67	4.53	0
mn219	145	80	1	61	476	110.5	61.7502			36.1	0	46.181	76.1	93.5534	367	42.9	6.52	0.063	1
mn221	136	68	0	62	379	67.6	97.5326	5.26	4.177	29.2	0	45.7145	79.3	91.3391	377	40.2	3.9	0.172	1
mn223	129	85	0	50		91.6	83.6931	7.73	13.8	24.4	0	5.13333	77.3	100.421		40.9	5.27	1.5	1
mn225	128	76	0	45	#N/A	73.5	106.188	8.63	5.07	20.1	1	83.6667	103.3	71.9	240	37.8	8.58	2.205	0
mn227	123	56	0	47		49.9	111.102	3.87	5.976	29.5	0	2.2	41.6	117.955		26.2	2.55		0
mn228	145	89	1	15	#N/A	82.3	121.809	7.08	5.568	26.7	1	86.9333	112.7	79.3	649	35.4	9.3	0.032	1
mn229	118	82	0	48	#N/A	49.7	110.47	4.23	5.764	25.5	0	16.2667	52.3	125.59	227	32.1	5.48		0
mn230	132	81	0	41	453	74.3	108.73	6.52	2.018	41.4	0	14.2167	81.6	102.529	370	42	3.74	0.334	1
mn232	136	73	0	38	#N/A	88.9	94.4079	4.5	10.37	17.4	1	84.9667	167.4	41.8	390		9.16		0
mn233	153	94	1	41	390	43.2	121.514	5.52	9.239	33.4	0	26.8667	50	115.809	395	48.1	5.32	0.109	1
mn235	140	80	1	43	#N/A	62.3	115.262	7.75	2.94167	25	0	27	67	129.08	498	32.2	4.33	1.33	1
mn236	141	107	1	50	#N/A	91.6	83.6931	4.79	8.0705	30.2	0	83.0333	101.8	70.1	484	37.7	6.26	0.604	1
mn242	129	78	0	64	425	83.4	84.9613	3.84	1.46	36.4	0	25.8	78.6	90.3936	484	40.8	4.56	0.174	1
mn247	143	90	1	58	447	103.2	68.4978	9.12	2.772	31.4	1	17.0152	199.8	30.8174	502	37.1	22.16	1.744	0
mn248	152	67	1	77	#N/A	99	63.0272	8.36	2.387	26.5	0	71.5333	106.5	55.3	487	42.1	7.44		0
mn250	115	71	0	42	325	71.7	109.561	5.41	3.035	28.1	0	4.52094	57.7	119.793	331	26.4	6.09	8.776	0
mn253	108	71	0	63	498	115	58.02	13.14	7.796	32.8	0	21.1667	107.1	63.2334	445	40.8	8.5	0.12	1
mn254	100	60	0	20	332	42.2	141.919	2.41	5.413	13.9	0	45.0333	52.2	132.329	300	41.3	3.59	0.011	1
mn256	144	94	1	71	#N/A	83.6	80.6507	6.47	4.042	26.2	0	94.9667	109.5	103.35	401		5.69	1.377	1
mn258	134	89	0	62	#N/A	71.6	95.2552	7.19	11.096	24.3	0	94.9667	60.6	97.1	520	37.3	6.04	2.737	0
mn263	124	66	0	37	280	62.9	108.868	4.11	5.35	24.2	0	44.8333	58.2	113.304	258	40.9	3.97	0.05	1
mn272	131	84	0	56	462	67.9	101.546	8.52	6.819	25.3	0	9.85225	88.6	83.5352	286	28.1	11.36	3.862	0
mn274	119	73	0	44	305	54.2	110.424	6.54	8.8	27.1	0	47.2158	50	113.394	279	43.2	7.41	0.018	1
mn275	133	86	0	47	#N/A	68.3	107.913	6.37	4.30333	24.7	0	1.66667	80	122.42		24.2	7.14	5.198	0
mn277	136	87	0	43	#N/A	79	79.238	4.2	2.1	28	1	6.83333	331.8	6.45	250	37.7	4.93	2.4	0
mn280	172	92	1	55	418	63.7	94.4824	5.05	5.85	22	0	64.0333	83.4	68.2128	500	40.3	7.44	0.625	1
mn281	116	88	0	66	306	68.2	80.5289	3.05	3.826	31.2	1	27.4564	1000	0.570721	292	38.3	4.33		0
mn283	118	72	0	55	519	97.6	74.8381	6.09	8.882	22.4	1	27.9134	150	44.5116	626	38.1	12.18	2.956	0
mn292	136	73	0	72	#N/A	91	72.281	9.18	2.368	30.2	0	26.7	123.5	57.95	403	22.7	8.81		0
mn296	120	90	1	37	#N/A	58.3	113.24	5.03	3.253	21	0	100.767	38.6	122.6	162	43.9	5.98	0.03	1
mn297	113	72	0	52	#N/A	47.4	109.097	3.34	4.927	31	1	109.9	129.8	38.3	407	29.7	6.8	1.7	1
mn303	128	72	0	53	#N/A	59.8	109.267	5.36	3.657	32	0	90.4667	70.3	105	301	33	4.66	0.04	1
mn305	137	78	0	15	378	58.7	143.791	4.27	6.358	22.3	1	62.7667	114.4	81.8014	628	42.2	9.05	1.903	0
mn308	168	78	1	72	266	151.6	38.9978	11.53	2.312	17.1	0	1.32314	119.1	52.2069	365	22	13.65	3.3	0
mn312	135	90	1	68	#N/A	62	89.2554	4.7	3.8	27	0	113.133	72.8	69.9	372	35.3	9.47	0.323	1
mn313	107	60	0	43	#N/A	65.7	99.0211	5.81	5.313	16.4	0	100.233	55.4	104.4	252	45.7	5.81	0.024	1

## Sheet: antibody
	antibody
mn1	#N/A
mn2	#N/A
mn3	#N/A
mn4	#N/A
mn5	#N/A
mn6	#N/A
mn7	#N/A
mn8	#N/A
mn9	#N/A
mn10	#N/A
mn11	#N/A
mn12	#N/A
mn13	#N/A
mn14	#N/A
mn15	#N/A
mn16	#N/A
mn17	#N/A
mn18	#N/A
mn19	#N/A
mn20	#N/A
mn21	#N/A
mn22	#N/A
mn23	#N/A
mn24	#N/A
mn25	#N/A
mn26	#N/A
mn27	#N/A
mn28	#N/A
mn29	#N/A
mn30	#N/A
mn31	#N/A
mn32	#N/A
mn33	#N/A
mn34	#N/A
mn35	#N/A
mn36	#N/A
mn37	#N/A
mn38	#N/A
mn39	#N/A
mn40	#N/A
mn41	#N/A
mn42	#N/A
mn43	#N/A
mn44	#N/A
mn45	#N/A
mn46	#N/A
mn47	#N/A
mn48	#N/A
mn49	#N/A
mn50	#N/A
mn51	#N/A
mn52	#N/A
mn53	0
mn54	#N/A
mn55	#N/A
mn56	#N/A
mn57	#N/A
mn58	#N/A
mn59	#N/A
mn60	#N/A
mn61	#N/A
mn62	#N/A
mn63	#N/A
mn64	#N/A
mn65	#N/A
mn66	#N/A
mn67	#N/A
mn68	#N/A
mn69	#N/A
mn70	#N/A
mn71	#N/A
mn72	#N/A
mn73	#N/A
mn74	1
mn75	0
mn76	#N/A
mn77	1
mn78	1
mn79	0
mn80	1
mn81	#N/A
mn82	1
mn83	#N/A
mn84	1
mn85	#N/A
mn86	#N/A
mn87	#N/A
mn88	#N/A
mn89	#N/A
mn90	#N/A
mn91	#N/A
mn92	#N/A
mn93	#N/A
mn94	#N/A
mn95	#N/A
mn96	#N/A
mn97	1
mn98	1
mn99	#N/A
mn100	1
mn101	#N/A
mn102	0
mn103	#N/A
mn104	#N/A
mn105	#N/A
mn106	1
mn107	1
mn108	#N/A
mn109	#N/A
mn110	#N/A
mn111	#N/A
mn112	#N/A
mn113	0
mn114	1
mn115	1
mn116	#N/A
mn117	1
mn118	0
mn119	1
mn120	0
mn121	1
mn122	#N/A
mn123	1
mn124	0
mn125	#N/A
mn126	#N/A
mn127	#N/A
mn128	#N/A
mn129	#N/A
mn130	0
mn131	#N/A
mn132	1
mn133	#N/A
mn134	#N/A
mn135	1
mn136	1
mn137	1
mn138	1
mn139	1
mn140	0
mn141	0
mn142	1
mn143	1
mn144	#N/A
mn145	#N/A
mn146	1
mn147	1
mn148	0
mn149	0
mn150	1
mn151	#N/A
mn152	1
mn153	0
mn154	#N/A
mn155	0
mn156	1
mn157	1
mn158	1
mn159	#N/A
mn160	#N/A
mn161	0
mn162	1
mn163	1
mn164	#N/A
mn165	#N/A
mn166	#N/A
mn167	1
mn168	#N/A
mn169	#N/A
mn170	0
mn171	#N/A
mn172	1
mn173	1
mn174	1
mn175	1
mn176	0
mn177	1
mn178	1
mn179	1
mn180	1
mn181	1
mn182	1
mn183	1
mn184	0
mn185	#N/A
mn186	1
mn187	1
mn188	#N/A
mn189	#N/A
mn190	1
mn191	#N/A
mn192	#N/A
mn193	#N/A
mn194	1
mn195	1
mn196	1
mn197	#N/A
mn198	#N/A
mn199	#N/A
mn200	1
mn201	1
mn202	0
mn203	1
mn204	#N/A
mn205	1
mn206	#N/A
mn207	#N/A
mn208	1
mn209	#N/A
mn210	0
mn211	1
mn212	1
mn213	1
mn214	1
mn215	#N/A
mn216	#N/A
mn217	#N/A
mn218	0
mn219	1
mn220	1
mn221	1
mn222	1
mn223	1
mn224	#N/A
mn225	1
mn226	0
mn227	1
mn228	1
mn229	0
mn230	#N/A
mn231	#N/A
mn232	#N/A
mn233	1
mn234	1
mn235	1
mn236	1
mn237	#N/A
mn238	#N/A
mn239	0
mn240	0
mn241	#N/A
mn242	1
mn243	1
mn244	0
mn245	1
mn246	#N/A
mn247	#N/A
mn248	#N/A
mn249	#N/A
mn250	#N/A
mn251	#N/A
mn252	#N/A
mn253	#N/A
mn254	#N/A
mn255	#N/A
mn256	#N/A
mn257	#N/A
mn258	#N/A
mn259	#N/A
mn260	#N/A
mn261	#N/A
mn262	#N/A
mn263	#N/A
mn264	#N/A
mn265	#N/A
mn266	#N/A
mn267	#N/A
mn268	#N/A
mn269	#N/A
mn270	#N/A
mn271	#N/A
mn272	#N/A
mn273	#N/A
mn274	#N/A
mn275	#N/A
mn276	0
mn277	1
mn278	1
mn279	#N/A
mn280	#N/A
mn281	1
mn282	1
mn283	1
mn284	#N/A
mn285	#N/A
mn286	1
mn287	1
mn288	1
mn289	#N/A
mn290	#N/A
mn291	#N/A
mn292	1
mn293	#N/A
mn294	#N/A
mn295	#N/A
mn296	#N/A
mn297	#N/A
mn298	#N/A
mn299	#N/A
mn300	#N/A
mn301	#N/A
mn302	#N/A
mn303	#N/A
mn304	#N/A
mn305	1
mn306	1
mn307	1
mn308	1
mn309	1
mn310	1
mn311	0
mn312	#N/A
mn313	#N/A
mn314	#N/A

## Sheet: all
	age	SBP	DBP	HGB	UREA	CR	ALB	24PRO
mn1	51	149	111	102	6	55	28.3	1.688
mn2	55	133	81	159	3.98	65	38	2.076
mn3	29	126	70	171	4.67	53.3	15.3	12.48
mn4	52	129	92	130	9	66	33	1.25
mn5	63	103	77	115	4.52	64.4	18.9	?
mn6	38	119	77	126	3.21	56.8	37	5.017
mn7	22	113	76	135	4.64	48.9	27.3	5.297
mn8	50	107	68	160	5.03	61.2	28.7	8.438
mn9	58	123	79	137	8.16	55	32.8	2.59
mn10	63	121	78	107	6.1	66.7	26	2.5
mn11	50	171	107	167	5.34	77.7	24.9	4.02
mn12	46	130	80	187	4.45	59.2	27.8	1.292
mn13	28	129	85	135	4.15	50.8	37.4	0.541
mn14	45	115	78	128	3.57	51.7	23.6	4.41
mn15	77	107	54	137	6.98	75.8	21.4	2.808
mn16	17	129	75	163	5.42	53.6	32.3	2.136
mn17	31	106	50	129	4.59	36.6	33.3	？
mn18	45	124	84	121	4.23	58.5	30.5	1.34
mn19	53	108	77	124	8.06	62.4	20.8	2.337
mn20	48	139	93	108	3.23	38.4	16.2	3.8
mn21	51	151	75	130	7.57	91.5	24.5	？
mn22	59	154	94	130	7.66	72.8	16.8	9.36
mn23	67	136	58	132	5.37	66.8	21.3	4.173
mn24	37	139	65	119	2.1	33.6	18.9	10.852
mn25	28	126	80	174	3.66	83.2	23.7	8.152
mn26	68	144	91	145	3.2	73	21.1	？
mn27	19	123	67	135	3.63	37.7	29.8	0.337
mn28	61	137	56	109	7.58	61.4	15.8	11.904
mn29	65	97	45	80	3.24	111.1	21.3	7.667
mn30	51	134	86	157	11.18	84.1	16.6
mn31	44	142	91	145	3	43	36.7	2.688
mn32	48	122	80	135	3.99	54.9	20.3	3.54
mn33	64	153	95	142	8.9	68.8	25.3	4.35
mn34	59	144	97	136	6.54	65.9	25.4	1.392
mn35	61	106	71	138	6.34	44.6	35.9	？
mn36	48	104	66	140	4.51	63.6	19.8	4.116
mn37	28	129	81	140	3.07	39.6	37.9	3.504
mn38	52	111	71	139	5	45.8	29.4	9.19
mn39	29	121	72	164	5.04	67.9	18.4	6.24
mn40	36	92	57	112	3.8	42.9	24.1	3.2
mn41	28	96	64	112	3.26	45.1	22.7	2.308
mn42	57	129	72	112	6.53	33.4	28.3	？
mn43	53	153	89	115	4.47	40.6	21.3	4.8
mn44	35	128	78	162	4.4	55.5	23.4	3.139
mn45	37	131	86	124	10.12	81	19.7	7.83
mn46	65	123	66	130	6.03	70.9	37.5	0.64
mn47	62	100	57	108	9.61	71.1	30.5	1.95
mn48	30	121	56	107	5.31	50.5	16	6.33
mn49	41	129	82	115	5.01	60.4	26.8	6.208
mn50	44	112	80	132	7	87	30.3	2.495
mn51	61	118	74	117	4.82	52.9	30.7	3.38
mn52	69	131	70	115	8	61	26.1	4.888
mn53	61	132	83	115	5.55	61	24.1	7.31
mn54	64	132	84	116	9.02	77.9	31.7	10.512
mn55	59	132	94	116	2.79	55	25	4.842
mn56	27	126	84	129	3.73	50.6	22.6	4.993
mn57	27	130	70	160	5.55	75.7	19.9	13.797
mn58	50	142	86	96	3.62	73.6	32.1	5.544
mn59	53	130	71	146	4.13	58.5	31.5	2.13
mn60	41	112	76	149	3.81	68	26.3	12.5
mn61	60	155	102	144	4.78	72.1	43.6	0.56
mn62	49	131	90	145	6.17	94.5	27.4	？
mn63	49	125	89	135	6.33	54.8	27.4	8.2
mn64	46	125	78	84	5.03	42.2	22.7	5.362
mn65	59	144	84	117	5.02	60.9	30.6	2.31
mn66	57	123	89	119	6.92	68.8	30.9	4.03
mn67	67	125	78	137	5.13	67.4	17.9	4.5
mn68	66	125	74	136	5.72	69.6	32.9	4.183
mn69	52	136	91	116	5.61	46.8	32.3	1.883
mn70	37	112	68	152	3.23	87.3	15.5	11.2
mn71	44	133	78	122	6.94	135.8	15	6.48
mn72	35	143	56	154	4.27	84.6	19.6	4.2
mn73	48	130	70	149	8.01	117.2	20.5	16.8
mn74	63	122	69	130	5.23	55.5	29.8	2.196
mn75	23	131	61	142	5.83	112.4	39.9	3.84
mn76	61	130	78	138	6.4	55.1	28.6	0.93
mn77	58	133	89	127	6.21	63.8	32.3	1.34
mn78	58	135	87	130	8.72	55.2	22.6	6.28
mn79	18	115	67	132	3	53.9	18.6	2
mn80	21	105	64	127	4.98	45.5	30.2	1.28
mn81	36	129	83	124	3.7	80.1	18.3	6.5
mn82	42	129	89	166	4.53	77.4	19	？
mn83	49	117	72	143	4.11	66.9	37.6	2.772
mn84	47	138	89	147	5.01	84.1	17.6	4.028
mn85	64	131	74	125	4.99	54.9	27.9	1.26
mn86	47	120	70	124	3.8	44.7	35.5	4.038
mn87	33	95	57	128	2.94	58.5	13.9	7.79
mn88	50	132	85	161	4.42	50.9	21.8	？
mn89	49	142	74	134	3.4	41.2	28.7	8
mn90	58	135	76	89	4.76	64.3	13.4	7.878
mn91	52	165	93	129	5.17	38.8	27.8	7.898
mn92	45	119	79	141	8.3	80.4	20.4	12.24
mn93	27	109	61	151	3.58	45	24.5	？
mn94	45	143	99	106	5.34	56.1	30.4	0.35
mn95	65	154	87	82	5.42	168.5	17.4	4.9575
mn96	63	149	78	129	5.99	71.3	19.9	8.79
mn97	25	121	78	136	5.71	59.7	24.5	8.25
mn98	51	142	96	179	4.8	67.8	27.9	4.83
mn99	41	130	79	144	4.98	65.6	19.5	9.52
mn100	57	96	64	104	2.25	48.3	22.7	2.212
mn101	56	134	84	122	4.31	62.3	17.7	7.718
mn102	38	130	88	151	3.5	46.1	40.7	0.128
mn103	20	114	71	157	5.93	48	35.3	5.64
mn104	46	110	80	161	2.29	55	19.2	5.544
mn105	34	101	61	125	5.6	56.7	25.5	0.897
mn106	48	130	74	168	4.86	60.4	30.7	6.825
mn107	60	125	75	120	7.6	71.3	20.2	4.326
mn108	67	121	86	115	5.72	62.3	12.8	0.678
mn109	44	129	82	118	5.2	36.1	36.5	4.16
mn110	49	108	66	124	8.83	57.4	36	3.972
mn111	20	110	69	122	6.53	49.6	38.5	3.9
mn112	60	136	93	122	2.97	116.8	18	3.585
mn113	51	142	93	148	7.73	60.7	32	1.663
mn114	37	95	62	157	5.38	62.9	19.6	6.444
mn115	70	136	96	136	4.75	61.2	30.2	1.515
mn116	62	116	72	121	4.38	56.7	16.8	4.23
mn117	43	145	97	133	4.72	45.6	28.3	4.29
mn118	47	130	71	114	4.52	54	25.4	3.108
mn119	47	142	86	122	7.19	108.9	17.8	4.139
mn120	68	115	62	123	7.13	96.1	19.9	4.004
mn121	50	138	93	160	3.7	68.5	23.9	3.96
mn122	28	135	66	130	4.71	37.9	24.5	7.694
mn123	44	119	71	152	5.73	81.4	14.7	2.514
mn124	60	150	92	134	3.51	71.2	36.7	1.375
mn125	46	126	78	153	3.64	62.6	24.3	12.175
mn126	59	162	87	138	4.84	75.3	24.1	5.546
mn127	68	148	82	117	3.93	62.3	30	3.998
mn128	74	113	56	97	6.04	70.8	27.9	7.938
mn129	56	132	78	138	4.92	63.4	34.2	4.128
mn130	36	117	76	116	5.79	34	42	1.438
mn131	66	140	79	112	6.89	111.4	22.6	5.098
mn132	46	126	88	141	8.78	91.1	25.4	5.39
mn133	56	125	91	126	6.92	108.3	25.6	6.174
mn134	46	113	75	135	5.94	56	31.1	4.08
mn135	64	121	71	116	4.49	63.1	33.6	1.6
mn136	47	118	67	144	6.15	101.7	29.7	4.76
mn137	51	130	80	139	3.56	69	22.7	9.412
mn138	55	139	94	124	5.25	105.2	21	6.2
mn139	61	118	78	87	11.61	123.4	17.8	5.292
mn140	75	158	68	122	6.57	81.4	30.1	3.5
mn141	60	113	78	126	8.3	74.5	14.6	11.2
mn142	71	144	68	107	8.39	57.5	25.2	2.08
mn143	57	121	91	155	4.22	62.8	19.8	2.585
mn144	47	123	85	140	4.89	72.9	31	11.47
mn145	44	109	67	115	10.09	60.9	28	2.38
mn146	65	135	76	111	10.13	78.4	25.2	5.11
mn147	55	95	50	134	5.53	48.2	30.2	5.724
mn148	42	119	76	128	4.6	59.1	32.2	1.176
mn149	78	122	69	137	5.43	87.2	24	？
mn150	39	142	85	115	4.19	145	20.5	17.7
mn151	71	135	82	105	4.94	51.8	28.5	1.98
mn152	47	126	80	133	2.16	63.1	31.8	1.192
mn153	50	115	69	137	6.07	60.6	29.5	1.788
mn154	35	112	71	106	6.79	46.5	20.7	4.768
mn155	37	107	71	127	5.84	48.2	38.1	0.34
mn156	70	126	72	159	3.81	54.9	28.4	5.98
mn157	61	128	75	124	4.82	116.5	24	3.7
mn158	57	147	87	124	9.49	118.5	23.9	3.32
mn159	57	153	100	148	5.98	128.7	31.3	14.89
mn160	44	105	78	149	5.83	64.1	29.4	2.94
mn161	44	128	86	145	7	73.8	30.1	3.128
mn162	63	153	88	142	7.61	57.9	20.5	2.88
mn163	70	152	79	128	6.81	127.9	21.4	4.68
mn164	60	149	90	124	10.1	83.1	15.8	8.778
mn165	58	138	85	159	5.42	53.3	22	5.12
mn166	64	121	78	120	2.9	53.3	15	17.55
mn167	55	114	74	157	4.25	69.9	19.8	3.88
mn168	67	120	76	130	5.56	60.8	17.4	0.34
mn169	45	138	70	157	4.35	67.2	42.9	1.62
mn170	47	117	78	147	3.22	56.3	32.3	3.408
mn171	36	114	70	125	4.59	42.6	25.7	？
mn172	65	174	84	121	4.26	54.3	35.5	2.608
mn173	39	137	93	127	6.89	56.9	28.9	2.72
mn174	64	135	85	159	3.78	60.4	24.4	3.77
mn175	41	129	94	141	5.08	65.9	22	19.53
mn176	47	122	82	96	15.96	328	18.6	0.776
mn177	65	139	84	110	5.7	32.9	271	2.58
mn178	62	140	72	139	3.42	59.8	23.3	7.02
mn179	20	104	60	125	3.76	49.6	24	5.373
mn180	59	140	76	141	7.02	78.8	22	7.392
mn181	45	141	83	132	3.09	45.3	30.5	1.08
mn182	45	133	67	98	4.45	38.9	23.3	15.726
mn183	44	131	92	132	5.99	101.1	16.3	10.638
mn184	59	111	62	130	3.44	42.9	26.5	4.623
mn185	46	119	79	149	2.54	47.2	23.2	0.34
mn186	59	151	82	142	10.95	51.9	28.8	3.655
mn187	58	118	78	117	4.01	52.9	25.1	11.969
mn188	46	110	80	132	3.04	51.2	40	4.2
mn189	42	120	78	155	4.25	60.1	19.3	7.41
mn190	47	113	66	148	5.17	108	17.9	4.404
mn191	56	120	71	3.58	55.5	18.1	99	4.02
mn192	38	118	69	136	4.4	40.2	25.4	3.4
mn193	31	138	77	132	4.09	38.4	34.5	2.508
mn194	48	137	80	122	4.84	66.3	19.3	9.19
mn195	63	106	64	123	7.76	69.2	22.6	5.06
mn196	52	145	84	128	3.97	59.3	25.7	3.02
mn197	51	130	83	121	4.93	54.5	25.9	1.54
mn198	48	103	69	137	8.15	55.9	28.9	？
mn199	71	138	88	80	5.2	96.7	21.8	3.8
mn200	28	159	98	149	4.1	58.8	18.4	10.05
mn201	58	114	74	119	7	55.1	23.3	0.98
mn202	28	113	74	157	3.54	72.3	29.1	?
mn203	43	108	78	121	3.06	64.8	17.9	5.6
mn204	48	117	81	139	6.69	68.2	27.8	4.22
mn205	57	137	72	91	7.46	109.1	19.9	8.64
mn206	43	114	78	120	5.29	82.7	24.5	4.67
mn207	66	107	53	148	8.12	62.4	25.5	1.37
mn208	42	115	70	149	4.43	52.2	34.1	2.8
mn209	60	105	77	143	6.67	54	22.2	2.352
mn210	74	164	88	128	7.8	111	15.7	4.117
mn211	58	137	97	137	4.65	65.9	31.7	2.32
mn212	42	152	82	135	8.03	93.7	25.1	？
mn213	54	129	86	151	6.37	41.5	23.8	4.55
mn214	52	104	64	120	2.68	38.8	26.9	5.51
mn215	41	143	93	135	2.97	71.9	22	5.568
mn216	63	114	69	112	6.01	80	22.8	3.96
mn217	38	132	84	172	5.89	66.2	17.6	3.048
mn218	15	141	95	128	2.9	30.4	20.2	1.59
mn219	61	145	80	142	6.3	72.6	33.3	2.212
mn220	61	139	76	117	6.45	60	35.9	1.43
mn221	62	136	68	107	4.36	72.4	20.7	4.092
mn222	36	119	71	137	4.67	64.1	29.2	4.1
mn223	50	129	85	126	7.73	91.6	24.4	13.8
mn224	47	122	81	127	4.57	65.1	17.2	4.636
mn225	45	128	76	146	8.63	73.5	20.1	3.54
mn226	54			157	4.35	74.9	36.2	2.159
mn227	47	123	56	128	3.87	49.9	29.5	5.976
mn228	15	145	89	109	7.08	82.3	26.7	4.293
mn229	48	118	82	147	4.23	49.7	25.5	5.764
mn230	41	132	81	153	6.42	76.5	43.2	0.682
mn231	21	125	67	158	2.62	54.2	28.1	2.25
mn232	38	136	73	168	4.5	88.9	17.4	10.04
mn233	41	153	94	127	4.23	48.2	38	6.8
mn234	51	136	78	136	3.59	49.8	31.2	？
mn235	43	140	80	110	7.75	62.3	25	4.5
mn236	50	141	107	161	4.79	91.6	30.2	6.191
mn237	49	111	67	85	6.89	55.3	30.2	1.13
mn238	46	109	76	149	4.9	48.4	34.6	7.89
mn239	40	113	79	146	3.23	50.9	23.7	29.44
mn240	50	120	78	132	3.9	67	27	3
mn241	17	102	61	138	4.1	31.8	24.8	11.832
mn242	64	129	78	132	4.87	79.7	37.6	3.238
mn243	63	130	72	141	5.32	82.8	19.5	8.04
mn244	50	154	80	138	4.94	72.7	20.9	11.52
mn245	74	152	92	136	5.09	77.1	31.3	0.63
mn246	42	133	85	124	5.11	55.7	26.8	0.961
mn247	58	143	90	97	11.27	81.1	24.3	5.012
mn248	77	152	67	117	8.36	99	26.5	2.382
mn249	57	133	71	123	5.92	45.5	33.1	3.444
mn250	42	115	71	149	4.31	66.5	26.5	2.278
mn251	64	135	81	122	5.72	66.2	23.6	6.84
mn252	17	128	90	121	5.88	45.4	25.7	2.848
mn253	63	108	71	154	13.14	115	32.8	7.796
mn254	20	100	60	95	2.41	42.2	13.9	5.413
mn255	63	110	73	126	3.59	65.1	35.8	3.866
mn256	71	144	94	134	6.47	83.6	26.2	4.042
mn257	56	110	68	142	5.11	73.5	30.8	6.24
mn258	62	134	89	141	7.19	71.6	24.3	11.375
mn259	40	135	88	143	3.2	65.5	33.8	1.67
mn260	46	136	87	152	5.56	95.8	27.3	5.896
mn261	57	100	60	112	3.45	62.7	34.8	1.109
mn262	42	105	65	158	6.78	56.2	31.7	3.99
mn263	37	124	66	151	4.11	62.9	24.2	5.35
mn264	28	142	81	130	6.97	70.7	37.2	1.516
mn265	45	140	90	146	3.33	74.7	31.4	10.147
mn266	27	131	80	150	3.15	62.3	43.4	2.64
mn267	53	175	112	160	3.46	56.2	37	3.69
mn268	48	126	84	143	5.64	88.6	32.9	2.519
mn269	35	105	71	139	5.99	107	27.4	5.354
mn270	32	121	73	138	2.78	56.9	20.1	11.772
mn271	45	109	71	108	6.89	57.2	35	1.217
mn272	56	131	84	157	9.24	66.6	19.5	8.553
mn273	32	115	58	138	3.93	61.2	31	6.34
mn274	44	119	73	104	5.91	60.9	27.3	2.882
mn275	47	133	86	131	6.37	68.3	24.7	4.77
mn276	45	149	95	136	3.23	76.4	30.8	1.266
mn277	43	136	87	130	4.2	79	28	2.1
mn278	57	137	71	151	6.89	71.3	26.7	1.6
mn279	43	107	72	134	3.03	47.3	28.6	2.247
mn280	55	172	92	150	5.05	63.7	22	5.85
mn281	66	116	88	123	3.73	65	25.7	2.749
mn282	70	141	81	117	11.55	97.6	22.6	3.886
mn283	55	118	72	123	4.74	100.9	20.7	7.529
mn284	38	147	92	135	5.69	66.2	35.5	3.471
mn285	44	115	87	119	3.72	70	26.8	2.412
mn286	46	155	101	128	10.87	96.8	22.2	2.391
mn287	59	155	83	123	3.75	56.5	27.8	3.912
mn288	42	128	80	139	5.42	65.1	28.9	3.785
mn289	46	134	81	129	4.24	65.8	28.8	2.1
mn290	45	135	68	120	3.1	99	30.2	1.627
mn291	55	126	70	134	17.44	133.5	16	1.607
mn292	72	136	73	125	9.18	91	30.2	3.314
mn293	30	126	72	124	3.9	67	18.1	3.8
mn294	22	153	116	104	5.22	105	16.5	3.466
mn295	64	108	67	90	13.68	122.9	17.3	3.4
mn296	37	120	90	130	5.03	58.3	21	2.584
mn297	52	113	72	117	3.34	47.4	31	4.927
mn298	61	141	79	93	4.24	65.8	29.8	5.232
mn299	19	128	77	135	1.9	48.2	38.5	3.407
mn300	53	128	80	124	3.15	63.2	33.6	1.384
mn301	47	128	78	130	3.25	54.5	35.5	1.199
mn302	54	98	68	95	7.05	103.4	17	14.105
mn303	53	128	72	140	5.36	59.8	32	3.797
mn304	64	162	90	115	4.7	60.3	19.8	1.197
mn305	15	137	78	166	4.27	58.7	22.3	6.358
mn306	46	125	68	123	8.46	56.8	27.1	5.052
mn307	52	131	69	127	6.11	46.5	36.2	2.286
mn308	72	168	78	133	7.3	143.8	17.7	5.536
mn309	67	136	79	131	8.16	124.4	22.1	11.72
mn310	39	130	82	115	41.9	145	20.5	3.8
mn311	48	135	92	134	10.06	85.7	19.5	4.121
mn312	68	135	90	120	4.7	62	27	3.8
mn313	43	107	60	148	5.81	65.7	16.4	6.402
mn314	36	110	78	141	4.98	49.6	36.8	2.3
